# Supplementary material for: Advancing Anticancer Drug Discovery: Leveraging Metabolomics and Machine Learning for Mode of Action Prediction by Pattern Recognition
Source: Adv Sci (Weinh). 2024 Oct 21;11(47):2404085. doi: 10.1002/advs.202404085 (PMC11653622; doi:10.1002/advs.202404085)
Supplement: Supplementary file 5 — Supplemental Table 4 [file ADVS-11-2404085-s002.xls]

## Sheet: kNN(5)
Drug	Classification rate	Most frequent MoA	GDH	AKT	Antimicrotubule	CPLX I	CPLX II	CPLX III	CPLX IV	FAB	HMG-CoAr	mTOR	NAMPT	OPP	PLB	TopoI	TopoII	Uncoupler
METF	1	CI	0	0	0	6	0	0	0	0	0	0	0	0	0	0	0	0
ROTN	0.833333	CI	0	0	0	5	0	0	0	0	0	0	0	0	0	0	0	1
MALO	0	Uncoupler	0	0	0	0	0	0	0	0	0	0	0	0	0	0	0	6
3-NP	1	CII	0	0	0	0	4	0	0	0	0	0	0	0	0	0	0	0
ATOV	1	CIII	0	0	0	0	0	6	0	0	0	0	0	0	0	0	0	0
AMYC	0.5	AA-BS-GDH	3	0	0	0	0	3	0	0	0	0	0	0	0	0	0	0
CYAN	0	Antimicrotubule	0	0	5	0	0	0	0	0	0	1	0	0	0	0	0	0
AZID	1	CIV	0	0	0	0	0	0	6	0	0	0	0	0	0	0	0	0
2DNP	0.8	Uncoupler	0	0	1	0	0	0	0	0	0	0	0	0	0	0	0	4
CCCP	0.333333	FASN	0	0	0	0	0	0	0	4	0	0	0	0	0	0	0	2
EMOD	0.833333	Uncoupler	1	0	0	0	0	0	0	0	0	0	0	0	0	0	0	5
MITO	0	mTOR	0	0	0	0	0	0	0	0	0	3	0	0	0	3	0	0
DOXO	0	AKT	0	3	1	0	0	0	0	0	0	2	0	0	0	0	0	0
ETOP	0	AKT	0	4	1	0	0	0	0	0	0	1	0	0	0	0	0	0
IRIN	0.166667	TopoII	0	0	0	0	0	0	0	0	0	0	0	0	0	1	5	0
CMPT	0	TopoII	0	0	0	0	0	0	0	0	0	2	0	0	0	0	4	0
LOVA	1	HMG-CoAr	0	0	0	0	0	0	0	0	5	0	0	0	0	0	0	0
ATOR	1	HMG-CoAr	0	0	0	0	0	0	0	0	5	0	0	0	0	0	0	0
FLUV	1	HMG-CoAr	0	0	0	0	0	0	0	0	6	0	0	0	0	0	0	0
FK866	1	NAMPT	0	0	0	0	0	0	0	0	0	0	6	0	0	0	0	0
GMX	1	NAMPT	0	0	0	0	0	0	0	0	0	0	6	0	0	0	0	0
GNE	1	NAMPT	0	0	0	0	0	0	0	0	0	0	6	0	0	0	0	0
6-AN	0.5	NAMPT	0	0	0	0	0	0	0	0	0	0	3	3	0	0	0	0
PTXL	0.333333	HMG-CoAr	0	0	2	0	0	0	0	0	4	0	0	0	0	0	0	0
VINC	0.833333	Antimicrotubule	0	0	5	0	0	0	0	0	1	0	0	0	0	0	0	0
EGCG	0.166667	AKT	0	5	0	0	0	0	0	1	0	0	0	0	0	0	0	0
APIG	0.333333	AKT	0	3	0	0	0	0	0	2	0	0	0	0	0	0	1	0
PRFN	1	AKT	0	6	0	0	0	0	0	0	0	0	0	0	0	0	0	0
ORID	1	AKT	0	6	0	0	0	0	0	0	0	0	0	0	0	0	0	0
RAPA	0.6	mTOR	0	0	1	0	0	0	0	0	0	3	0	0	0	0	1	0
ALPL	1	mTOR	0	0	0	0	0	0	0	0	0	5	0	0	0	0	0	0
WRTN	0.666667	mTOR	0	0	0	0	0	0	0	0	2	4	0	0	0	0	0	0
HEXA	1	AA-BS-GDH	6	0	0	0	0	0	0	0	0	0	0	0	0	0	0	0
BITN	1	AA-BS-GDH	6	0	0	0	0	0	0	0	0	0	0	0	0	0	0	0
BETA	1	PtdCho	0	0	0	0	0	0	0	0	0	0	0	0	6	0	0	0
BOWA	1	PtdCho	0	0	0	0	0	0	0	0	0	0	0	0	6	0	0	0
MASA	1	PtdCho	0	0	0	0	0	0	0	0	0	0	0	0	6	0	0	0
GPDi	0	AKT	0	6	0	0	0	0	0	0	0	0	0	0	0	0	0	0

## Sheet: kNN(5) replicate predictions
replicate	prediction
METF_01	CPLX IV
METF_02	CPLX IV
METF_03	CPLX IV
METF_04	CPLX IV
METF_05	CPLX IV
METF_06	CPLX IV
ROTN_01	CPLX IV
ROTN_02	CPLX IV
ROTN_03	CPLX IV
ROTN_04	CPLX IV
ROTN_05	FAB
ROTN_06	CPLX IV
MALO_01	FAB
MALO_02	FAB
MALO_03	FAB
MALO_04	FAB
MALO_05	FAB
MALO_06	FAB
3-NP_01	Uncoupler
3-NP_02	Uncoupler
3-NP_03	Uncoupler
3-NP_04	Uncoupler
ATOV_01	HMG-CoAr
ATOV_02	HMG-CoAr
ATOV_03	HMG-CoAr
ATOV_04	HMG-CoAr
ATOV_05	HMG-CoAr
ATOV_06	HMG-CoAr
AMYC_01	CPLX II
AMYC_02	CPLX II
AMYC_03	CPLX II
AMYC_04	HMG-CoAr
AMYC_05	HMG-CoAr
AMYC_06	HMG-CoAr
CYAN_01	CPLX III
CYAN_02	CPLX III
CYAN_03	CPLX III
CYAN_04	CPLX III
CYAN_05	NAMPT
CYAN_06	CPLX III
AZID_01	Antimicrotubule
AZID_02	Antimicrotubule
AZID_03	Antimicrotubule
AZID_04	Antimicrotubule
AZID_05	Antimicrotubule
AZID_06	Antimicrotubule
2DNP_01	FAB
2DNP_02	CPLX III
2DNP_03	FAB
2DNP_05	FAB
2DNP_06	FAB
CCCP_01	TopoII
CCCP_02	FAB
CCCP_03	FAB
CCCP_04	TopoII
CCCP_05	TopoII
CCCP_06	TopoII
EMOD_01	FAB
EMOD_02	FAB
EMOD_03	CPLX II
EMOD_04	FAB
EMOD_05	FAB
EMOD_06	FAB
MITO_01	OPP
MITO_02	OPP
MITO_03	NAMPT
MITO_04	NAMPT
MITO_05	NAMPT
MITO_06	OPP
DOXO_01	CPLX III
DOXO_02	CPLX I
DOXO_03	CPLX I
DOXO_04	CPLX I
DOXO_05	NAMPT
DOXO_06	NAMPT
ETOP_01	CPLX III
ETOP_02	CPLX I
ETOP_03	CPLX I
ETOP_04	NAMPT
ETOP_05	CPLX I
ETOP_06	CPLX I
IRIN_01	PLB
IRIN_02	PLB
IRIN_03	PLB
IRIN_04	PLB
IRIN_05	OPP
IRIN_06	PLB
CMPT_01	PLB
CMPT_02	PLB
CMPT_03	PLB
CMPT_04	PLB
CMPT_05	NAMPT
CMPT_06	NAMPT
LOVA_02	TopoI
LOVA_03	TopoI
LOVA_04	TopoI
LOVA_05	TopoI
LOVA_06	TopoI
ATOR_02	TopoI
ATOR_03	TopoI
ATOR_04	TopoI
ATOR_05	TopoI
ATOR_06	TopoI
FLUV_01	TopoI
FLUV_02	TopoI
FLUV_03	TopoI
FLUV_04	TopoI
FLUV_05	TopoI
FLUV_06	TopoI
FK866_01	GDH
FK866_02	GDH
FK866_03	GDH
FK866_04	GDH
FK866_05	GDH
FK866_06	GDH
GMX_01	GDH
GMX_02	GDH
GMX_03	GDH
GMX_04	GDH
GMX_05	GDH
GMX_06	GDH
GNE_01	GDH
GNE_02	GDH
GNE_03	GDH
GNE_04	GDH
GNE_05	GDH
GNE_06	GDH
6-AN_01	mTOR
6-AN_02	GDH
6-AN_03	GDH
6-AN_04	GDH
6-AN_05	mTOR
6-AN_06	mTOR
PTXL_01	TopoI
PTXL_02	CPLX III
PTXL_03	TopoI
PTXL_04	TopoI
PTXL_05	CPLX III
PTXL_06	TopoI
VINC_01	CPLX III
VINC_02	CPLX III
VINC_03	CPLX III
VINC_04	TopoI
VINC_05	CPLX III
VINC_06	CPLX III
EGCG_01	CPLX I
EGCG_02	TopoII
EGCG_03	CPLX I
EGCG_04	CPLX I
EGCG_05	CPLX I
EGCG_06	CPLX I
APIG_01	TopoII
APIG_02	CPLX I
APIG_03	CPLX I
APIG_04	TopoII
APIG_05	PLB
APIG_06	CPLX I
PRFN_01	CPLX I
PRFN_02	CPLX I
PRFN_03	CPLX I
PRFN_04	CPLX I
PRFN_05	CPLX I
PRFN_06	CPLX I
ORID_01	CPLX I
ORID_02	CPLX I
ORID_03	CPLX I
ORID_04	CPLX I
ORID_05	CPLX I
ORID_06	CPLX I
RAPA_01	NAMPT
RAPA_03	PLB
RAPA_04	NAMPT
RAPA_05	NAMPT
RAPA_06	CPLX III
ALPL_01	NAMPT
ALPL_02	NAMPT
ALPL_03	NAMPT
ALPL_04	NAMPT
ALPL_05	NAMPT
WRTN_01	TopoI
WRTN_02	NAMPT
WRTN_03	NAMPT
WRTN_04	NAMPT
WRTN_05	NAMPT
WRTN_06	TopoI
HEXA_01	CPLX II
HEXA_02	CPLX II
HEXA_03	CPLX II
HEXA_04	CPLX II
HEXA_05	CPLX II
HEXA_06	CPLX II
BITN_01	CPLX II
BITN_02	CPLX II
BITN_03	CPLX II
BITN_04	CPLX II
BITN_05	CPLX II
BITN_06	CPLX II
BETA_01	AKT
BETA_02	AKT
BETA_03	AKT
BETA_04	AKT
BETA_05	AKT
BETA_06	AKT
BOWA_01	AKT
BOWA_02	AKT
BOWA_03	AKT
BOWA_04	AKT
BOWA_05	AKT
BOWA_06	AKT
MASA_01	AKT
MASA_02	AKT
MASA_03	AKT
MASA_04	AKT
MASA_05	AKT
MASA_06	AKT
GPDi_01	CPLX I
GPDi_02	CPLX I
GPDi_03	CPLX I
GPDi_04	CPLX I
GPDi_05	CPLX I
GPDi_06	CPLX I

## Sheet: Random Forest
Drug	Classification rate	Most frequent MoA	GDH	AKT	Antimicrotubule	CPLX I	CPLX II	CPLX III	CPLX IV	FAB	HMG-CoAr	mTOR	NAMPT	OPP	PLB	TopoI	TopoII	Uncoupler
METF	1	CI	0	0	0	6	0	0	0	0	0	0	0	0	0	0	0	0
ROTN	1	CI	0	0	0	6	0	0	0	0	0	0	0	0	0	0	0	0
MALO	0	CIV	0	0	0	0	0	0	6	0	0	0	0	0	0	0	0	0
3-NP	1	CII	0	0	0	0	4	0	0	0	0	0	0	0	0	0	0	0
ATOV	1	CIII	0	0	0	0	0	6	0	0	0	0	0	0	0	0	0	0
AMYC	1	CIII	0	0	0	0	0	6	0	0	0	0	0	0	0	0	0	0
CYAN	1	CIV	0	0	0	0	0	0	6	0	0	0	0	0	0	0	0	0
AZID	1	CIV	0	0	0	0	0	0	6	0	0	0	0	0	0	0	0	0
2DNP	1	Uncoupler	0	0	0	0	0	0	0	0	0	0	0	0	0	0	0	5
CCCP	1	Uncoupler	0	0	0	0	0	0	0	0	0	0	0	0	0	0	0	6
EMOD	0.833333	Uncoupler	1	0	0	0	0	0	0	0	0	0	0	0	0	0	0	5
MITO	0	Antimicrotubule	0	0	4	0	0	0	0	0	0	2	0	0	0	0	0	0
DOXO	0.833333	TopoII	0	0	0	0	0	0	0	0	0	1	0	0	0	0	5	0
ETOP	0	AKT	0	4	0	0	0	0	0	0	0	0	0	0	0	2	0	0
IRIN	1	TopoI	0	0	0	0	0	0	0	0	0	0	0	0	0	6	0	0
CMPT	0.5	TopoI	0	0	0	0	0	0	0	0	0	0	0	0	0	3	3	0
LOVA	1	HMG-CoAr	0	0	0	0	0	0	0	0	5	0	0	0	0	0	0	0
ATOR	1	HMG-CoAr	0	0	0	0	0	0	0	0	5	0	0	0	0	0	0	0
FLUV	1	HMG-CoAr	0	0	0	0	0	0	0	0	6	0	0	0	0	0	0	0
FK866	1	NAMPT	0	0	0	0	0	0	0	0	0	0	6	0	0	0	0	0
GMX	1	NAMPT	0	0	0	0	0	0	0	0	0	0	6	0	0	0	0	0
GNE	1	NAMPT	0	0	0	0	0	0	0	0	0	0	6	0	0	0	0	0
6-AN	1	OPP	0	0	0	0	0	0	0	0	0	0	0	6	0	0	0	0
PTXL	1	Antimicrotubule	0	0	6	0	0	0	0	0	0	0	0	0	0	0	0	0
VINC	1	Antimicrotubule	0	0	6	0	0	0	0	0	0	0	0	0	0	0	0	0
EGCG	1	FASN	0	0	0	0	0	0	0	6	0	0	0	0	0	0	0	0
APIG	0.833333	FASN	0	1	0	0	0	0	0	5	0	0	0	0	0	0	0	0
PRFN	1	AKT	0	6	0	0	0	0	0	0	0	0	0	0	0	0	0	0
ORID	1	AKT	0	6	0	0	0	0	0	0	0	0	0	0	0	0	0	0
RAPA	1	mTOR	0	0	0	0	0	0	0	0	0	5	0	0	0	0	0	0
ALPL	1	mTOR	0	0	0	0	0	0	0	0	0	5	0	0	0	0	0	0
WRTN	0.666667	mTOR	0	0	1	0	0	0	0	0	0	4	0	0	0	1	0	0
HEXA	1	AA-BS-GDH	6	0	0	0	0	0	0	0	0	0	0	0	0	0	0	0
BITN	1	AA-BS-GDH	6	0	0	0	0	0	0	0	0	0	0	0	0	0	0	0
BETA	0.666667	PtdCho	0	0	0	0	0	0	0	0	0	0	0	0	4	2	0	0
BOWA	1	PtdCho	0	0	0	0	0	0	0	0	0	0	0	0	6	0	0	0
MASA	0.833333	PtdCho	0	0	0	0	0	0	0	0	0	0	0	0	5	0	0	1
GPDi	0.666667	OPP	0	1	0	0	0	0	0	1	0	0	0	4	0	0	0	0

## Sheet: RF replicate predictions
replicate	GDH	AKT	Antimicrotubule	CPLX I	CPLX II	CPLX III	CPLX IV	FAB	HMG-CoAr	mTOR	NAMPT	OPP	PLB	TopoI	TopoII	Uncoupler
METF_01	0.0155	0.003	0.008	0.206	0.062	0.0185	0.044	0.0035	0.00266667	0.008	0.017	0.0095	0.0236667	0.025	0.0746667	0.0126667
METF_02	0.0185	0.004	0.011	0.202	0.06	0.019	0.041	0.0025	0.00233333	0.00533333	0.0216667	0.008	0.0243333	0.0195	0.0703333	0.0196667
METF_03	0.0195	0.0035	0.0055	0.193	0.057	0.0185	0.047	0.0025	0.00333333	0.007	0.0193333	0.008	0.0246667	0.022	0.0703333	0.022
METF_04	0.0215	0.0055	0.005	0.189	0.0415	0.018	0.044	0.0025	0.003	0.009	0.0206667	0.009	0.025	0.0315	0.0716667	0.022
METF_05	0.016	0.0035	0.011	0.212	0.053	0.021	0.0425	0.0035	0.00233333	0.00733333	0.017	0.0125	0.0256667	0.021	0.0723333	0.0153333
METF_06	0.018	0.003	0.007	0.226	0.06	0.018	0.0465	0.003	0.00266667	0.006	0.0153333	0.013	0.0226667	0.019	0.0703333	0.016
ROTN_01	0.0465	0.0035	0.0095	0.239	0.0385	0.036	0.0335	0.007	0.002	0.0116667	0.0143333	0.0035	0.029	0.0115	0.019	0.0513333
ROTN_02	0.048	0.0015	0.008	0.305	0.043	0.0255	0.0275	0.0055	0.00166667	0.00933333	0.0106667	0.0015	0.0283333	0.0155	0.0266667	0.0376667
ROTN_03	0.036	0.001	0.005	0.383	0.0305	0.0225	0.032	0.007	0.00166667	0.00766667	0.0106667	0.0015	0.0233333	0.009	0.035	0.031
ROTN_04	0.034	0.003	0.0065	0.325	0.034	0.0245	0.031	0.0095	0.00233333	0.0103333	0.0116667	0.001	0.0256667	0.01	0.0313333	0.0413333
ROTN_05	0.044	0.01	0.016	0.148	0.0365	0.032	0.036	0.0245	0.00366667	0.0176667	0.0163333	0.0055	0.036	0.015	0.0196667	0.0443333
ROTN_06	0.0385	0.0015	0.009	0.336	0.0385	0.0225	0.031	0.006	0.002	0.01	0.0123333	0.0015	0.0296667	0.009	0.0276667	0.0346667
MALO_01	0.0585	0.004	0.017	0.045	0.082	0.0105	0.1265	0.004	0.00166667	0.003	0.00866667	0.0115	0.0236667	0.004	0.0213333	0.0603333
MALO_02	0.042	0.0055	0.0275	0.0375	0.089	0.0125	0.1345	0.004	0.002	0.003	0.007	0.018	0.021	0.005	0.0223333	0.0573333
MALO_03	0.032	0.007	0.032	0.04	0.094	0.0155	0.1335	0.0045	0.00333333	0.003	0.00566667	0.0195	0.0173333	0.005	0.0126667	0.0673333
MALO_04	0.037	0.007	0.03	0.0395	0.084	0.021	0.141	0.003	0.00433333	0.004	0.00766667	0.0185	0.0106667	0.0025	0.00833333	0.0706667
MALO_05	0.0555	0.005	0.028	0.0375	0.08	0.017	0.139	0.0035	0.00266667	0.003	0.00533333	0.0145	0.012	0.0035	0.011	0.0703333
MALO_06	0.0385	0.006	0.0275	0.0405	0.094	0.016	0.132	0.005	0.003	0.00333333	0.008	0.019	0.0176667	0.0045	0.00866667	0.0686667
3-NP_01	0.0245	0.006	0.006	0.012	0.169	0.04	0.057	0.01	0.0116667	0.007	0.0423333	0.0465	0.0246667	0.0165	0.006	0.0396667
3-NP_02	0.023	0.003	0.006	0.0165	0.197	0.021	0.0565	0.008	0.006	0.00866667	0.044	0.053	0.0286667	0.016	0.00866667	0.0363333
3-NP_03	0.029	0.005	0.007	0.0135	0.173	0.017	0.0695	0.009	0.012	0.00633333	0.0443333	0.0435	0.033	0.015	0.00666667	0.0343333
3-NP_04	0.024	0.0065	0.0085	0.0175	0.187	0.0215	0.06	0.014	0.011	0.00933333	0.0313333	0.0405	0.031	0.0185	0.01	0.0376667
ATOV_01	0.0095	0.014	0.001	0.0135	0.0175	0.378	0.0245	0.0315	0.011	0.022	0.0246667	0.009	0.00666667	0.017	0.04	0.0113333
ATOV_02	0.0125	0.011	0.0025	0.017	0.018	0.387	0.0115	0.03	0.00966667	0.0196667	0.024	0.0045	0.00266667	0.024	0.047	0.014
ATOV_03	0.0075	0.022	0.004	0.011	0.012	0.388	0.015	0.032	0.00633333	0.0233333	0.024	0.007	0.00633333	0.014	0.0476667	0.0133333
ATOV_04	0.0095	0.0125	0.003	0.01	0.015	0.38	0.0065	0.0265	0.0103333	0.0183333	0.024	0.0035	0.00666667	0.035	0.0513333	0.015
ATOV_05	0.0085	0.014	0.002	0.007	0.0085	0.351	0.013	0.028	0.0133333	0.023	0.0223333	0.008	0.00333333	0.047	0.054	0.00966667
ATOV_06	0.0115	0.014	0.0035	0.0105	0.0145	0.371	0.0155	0.0275	0.0103333	0.0173333	0.0223333	0.0085	0.00433333	0.026	0.0546667	0.013
AMYC_01	0.1095	0.004	0.0085	0.0085	0.017	0.255	0.0585	0.005	0.00233333	0.0256667	0.00333333	0.0065	0.0206667	0.0065	0.00866667	0.0383333
AMYC_02	0.0915	0.0045	0.011	0.0095	0.025	0.264	0.0555	0.0085	0.00333333	0.0323333	0.00433333	0.007	0.0153333	0.006	0.00966667	0.0346667
AMYC_03	0.098	0.002	0.0155	0.0085	0.015	0.261	0.065	0.008	0.00233333	0.0323333	0.00466667	0.0055	0.0113333	0.0065	0.00933333	0.037
AMYC_04	0.099	0.0055	0.0065	0.01	0.0165	0.276	0.0595	0.0075	0.003	0.0323333	0.00333333	0.005	0.018	0.0035	0.00833333	0.0343333
AMYC_05	0.087	0.004	0.0125	0.013	0.03	0.268	0.0585	0.009	0.00333333	0.032	0.002	0.006	0.011	0.005	0.0103333	0.0353333
AMYC_06	0.0875	0.003	0.0115	0.0115	0.0255	0.288	0.052	0.0105	0.00366667	0.0306667	0.00233333	0.006	0.0123333	0.005	0.0116667	0.035
CYAN_01	0.0305	0.005	0.0395	0.0105	0.0555	0.0195	0.116	0.01	0.038	0.0423333	0.00733333	0.0075	0.0346667	0.019	0.022	0.019
CYAN_02	0.0365	0.004	0.0385	0.0155	0.055	0.0225	0.159	0.005	0.0196667	0.0456667	0.009	0.0105	0.029	0.012	0.023	0.021
CYAN_03	0.0265	0.0105	0.0415	0.0095	0.046	0.0245	0.152	0.014	0.0293333	0.0386667	0.01	0.0185	0.0306667	0.009	0.0216667	0.019
CYAN_04	0.0345	0.0125	0.0295	0.0135	0.049	0.02	0.134	0.006	0.019	0.0453333	0.00933333	0.009	0.0593333	0.0085	0.012	0.022
CYAN_05	0.0315	0.0345	0.029	0.0195	0.052	0.026	0.1	0.007	0.0196667	0.046	0.0116667	0.0165	0.0303333	0.008	0.022	0.021
CYAN_06	0.0345	0.005	0.05	0.028	0.048	0.019	0.099	0.0035	0.0246667	0.059	0.00833333	0.009	0.027	0.0155	0.021	0.0186667
AZID_01	0.0505	0.0275	0.0315	0.0245	0.0735	0.062	0.113	0.005	0.0106667	0.0113333	0.00833333	0.008	0.0416667	0.0065	0.016	0.015
AZID_02	0.0515	0.0075	0.0355	0.012	0.0615	0.0475	0.117	0.027	0.0206667	0.00933333	0.00533333	0.006	0.0343333	0.0105	0.0183333	0.0336667
AZID_03	0.044	0.0145	0.033	0.016	0.073	0.0465	0.179	0.0075	0.011	0.0113333	0.0116667	0.01	0.041	0.009	0.0116667	0.018
AZID_04	0.049	0.0155	0.0295	0.017	0.0735	0.047	0.166	0.0055	0.00866667	0.007	0.00866667	0.0085	0.0476667	0.0085	0.0153333	0.0213333
AZID_05	0.0625	0.0135	0.0285	0.016	0.074	0.0615	0.161	0.0055	0.00633333	0.01	0.008	0.0065	0.0396667	0.0095	0.0153333	0.0153333
AZID_06	0.065	0.0135	0.0325	0.027	0.0655	0.0475	0.204	0.0065	0.00566667	0.00966667	0.007	0.0095	0.022	0.008	0.017	0.0206667
2DNP_01	0.0245	0.0265	0.051	0.0105	0.0115	0.0225	0.015	0.0145	0.022	0.042	0.00366667	0.02	0.026	0.0045	0.016	0.135
2DNP_02	0.0215	0.0345	0.0595	0.015	0.0135	0.014	0.013	0.019	0.039	0.0416667	0.009	0.042	0.0206667	0.005	0.019	0.069
2DNP_03	0.0225	0.037	0.035	0.011	0.018	0.008	0.0145	0.017	0.021	0.0456667	0.00566667	0.0275	0.0276667	0.017	0.0263333	0.103
2DNP_05	0.0375	0.025	0.0445	0.0105	0.0155	0.009	0.0145	0.0115	0.0286667	0.0403333	0.00633333	0.0195	0.031	0.01	0.0173333	0.117
2DNP_06	0.024	0.0175	0.0545	0.0085	0.012	0.0165	0.0125	0.013	0.025	0.0363333	0.00533333	0.0245	0.0233333	0.007	0.012	0.157
CCCP_01	0.019	0.026	0.0225	0.004	0.0135	0.018	0.014	0.074	0.0446667	0.019	0.009	0.0125	0.0133333	0.045	0.0103333	0.107
CCCP_02	0.054	0.032	0.025	0.0055	0.0315	0.0095	0.0105	0.091	0.012	0.0143333	0.00466667	0.0175	0.011	0.0155	0.006	0.136
CCCP_03	0.014	0.031	0.0295	0.007	0.018	0.0115	0.014	0.0735	0.0556667	0.0246667	0.005	0.03	0.0156667	0.021	0.0106667	0.083
CCCP_04	0.041	0.036	0.023	0.008	0.0285	0.012	0.0045	0.096	0.0283333	0.0136667	0.00466667	0.021	0.0116667	0.008	0.009	0.121
CCCP_05	0.0175	0.052	0.0545	0.0045	0.021	0.0075	0.013	0.0755	0.021	0.0236667	0.005	0.018	0.015	0.0055	0.015	0.1115
CCCP_06	0.024	0.044	0.0405	0.0025	0.0215	0.0135	0.0135	0.1055	0.0143333	0.0186667	0.00366667	0.019	0.0123333	0.0065	0.0136667	0.1155
EMOD_01	0.0665	0.006	0.0365	0.0215	0.021	0.02	0.0195	0.0245	0.0146667	0.0123333	0.00466667	0.013	0.0453333	0.0075	0.0116667	0.131
EMOD_02	0.0905	0.007	0.0385	0.013	0.0355	0.019	0.011	0.018	0.021	0.00966667	0.00466667	0.02	0.031	0.0055	0.009	0.129
EMOD_03	0.0955	0.003	0.0205	0.0325	0.048	0.007	0.0075	0.0055	0.00666667	0.007	0.009	0.0275	0.0583333	0.007	0.0323333	0.076
EMOD_04	0.1035	0.008	0.036	0.014	0.0315	0.0135	0.0075	0.017	0.015	0.00966667	0.00466667	0.0155	0.0373333	0.0045	0.005	0.1415
EMOD_05	0.069	0.0075	0.0395	0.019	0.0285	0.012	0.0075	0.011	0.015	0.009	0.008	0.0205	0.046	0.0075	0.013	0.1415
EMOD_06	0.0625	0.0085	0.04	0.0175	0.029	0.012	0.0075	0.0065	0.01	0.00566667	0.00966667	0.039	0.053	0.0035	0.011	0.14
MITO_01	0.0055	0.0225	0.0815	0.0155	0.017	0.0045	0.0165	0.0235	0.00733333	0.0713333	0.00433333	0.018	0.006	0.064	0.0685	0.0196667
MITO_02	0.011	0.0255	0.084	0.013	0.016	0.0045	0.019	0.0195	0.0116667	0.071	0.00333333	0.0225	0.00433333	0.0445	0.0745	0.0203333
MITO_03	0.005	0.015	0.093	0.0235	0.0115	0.001	0.0175	0.0115	0.0113333	0.0976667	0.007	0.0095	0.004	0.0465	0.0705	0.0103333
MITO_04	0.004	0.0175	0.085	0.024	0.0145	0.002	0.0155	0.009	0.011	0.091	0.00566667	0.012	0.00566667	0.056	0.0725	0.012
MITO_05	0.007	0.0315	0.085	0.0155	0.015	0.0025	0.0135	0.0185	0.00833333	0.0753333	0.004	0.019	0.00566667	0.0605	0.067	0.0166667
MITO_06	0.0095	0.008	0.0805	0.0215	0.017	0.0035	0.0195	0.0255	0.00866667	0.065	0.00533333	0.027	0.0113333	0.0555	0.0695	0.0183333
DOXO_01	0.0015	0.0615	0.0615	0.003	0.0025	0.0175	0.015	0.0585	0.0176667	0.0406667	0.005	0.0105	0.0163333	0.0495	0.0845	0.01
DOXO_02	0.0015	0.0665	0.04	0.0015	0.0025	0.0145	0.0075	0.0685	0.0143333	0.0546667	0.00366667	0.027	0.01	0.0395	0.0935	0.009
DOXO_03	0.0035	0.0475	0.058	0.002	0.002	0.0135	0.0085	0.0535	0.018	0.033	0.00933333	0.0495	0.0116667	0.0435	0.096	0.00966667
DOXO_04	0.0075	0.0465	0.0445	0.0025	0.004	0.019	0.0235	0.0645	0.0183333	0.047	0.00533333	0.023	0.015	0.0355	0.087	0.00933333
DOXO_05	0.0045	0.0625	0.0655	0.003	0.0085	0.013	0.0155	0.029	0.0276667	0.0656667	0.00766667	0.0135	0.012	0.044	0.0565	0.01
DOXO_06	0.003	0.0365	0.058	0.003	0.0045	0.0165	0.0135	0.053	0.015	0.0486667	0.006	0.0145	0.0143333	0.0435	0.1115	0.011
ETOP_01	0.0015	0.066	0.052	0.002	0.003	0.0295	0.0075	0.054	0.0193333	0.0583333	0.00566667	0.0045	0.00266667	0.0755	0.0505	0.0166667
ETOP_02	0.0005	0.105	0.03	0.001	0.001	0.0325	0.013	0.0505	0.0306667	0.0543333	0.00266667	0.0045	0.00233333	0.0595	0.04	0.0183333
ETOP_03	0.013	0.106	0.019	0.0125	0.004	0.027	0.035	0.0535	0.0333333	0.023	0.00466667	0.0095	0.001	0.067	0.0335	0.018
ETOP_04	0.0005	0.0805	0.0275	0.0015	0.0015	0.0265	0.0055	0.035	0.034	0.0803333	0.00266667	0.004	0.002	0.087	0.0365	0.0103333
ETOP_05	0.0115	0.1155	0.0145	0.0165	0.0065	0.011	0.01	0.046	0.0386667	0.0346667	0.0166667	0.016	0.00233333	0.0435	0.05	0.0136667
ETOP_06	0.0125	0.1175	0.021	0.016	0.0025	0.0245	0.0085	0.051	0.0386667	0.0406667	0.00266667	0.007	0.001	0.0535	0.051	0.007
IRIN_01	0.008	0.029	0.019	0.006	0.0015	0.007	0.009	0.051	0.039	0.07	0.00366667	0.0045	0.01	0.158	0.0623333	0.00566667
IRIN_02	0.0025	0.019	0.0195	0.0045	0.001	0.0065	0.0075	0.0535	0.0373333	0.064	0.00333333	0.0055	0.0126667	0.216	0.0573333	0.007
IRIN_03	0.001	0.0325	0.0245	0.008	0.0025	0.0075	0.011	0.039	0.0316667	0.0693333	0.00333333	0.0035	0.0106667	0.159	0.075	0.004
IRIN_04	0.001	0.045	0.02	0.004	0.002	0.006	0.0095	0.053	0.033	0.0553333	0.00366667	0.003	0.00966667	0.166	0.0753333	0.00533333
IRIN_05	0.0045	0.0355	0.021	0.0085	0.0035	0.003	0.013	0.047	0.037	0.055	0.00266667	0.005	0.0126667	0.186	0.0633333	0.00666667
IRIN_06	0.001	0.0315	0.0205	0.0065	0.0015	0.0075	0.01	0.051	0.0393333	0.0656667	0.004	0.005	0.0106667	0.175	0.0593333	0.00633333
CMPT_01	0.002	0.033	0.0275	0.002	0.0015	0.0125	0.0045	0.0235	0.044	0.0636667	0.004	0.012	0.017	0.088	0.0806667	0.0156667
CMPT_02	0.0015	0.032	0.0215	0.0065	0.002	0.0125	0.0045	0.02	0.0336667	0.0656667	0.00133333	0.011	0.0203333	0.055	0.108	0.0116667
CMPT_03	0.0025	0.0305	0.016	0.0015	0.006	0.0115	0.0045	0.04	0.055	0.058	0.00466667	0.016	0.0176667	0.072	0.0686667	0.0196667
CMPT_04	0.0045	0.0455	0.024	0.006	0.002	0.013	0.0055	0.029	0.026	0.0663333	0.00233333	0.0095	0.023	0.059	0.087	0.0163333
CMPT_05	0.001	0.029	0.012	0.0025	0.003	0.009	0.002	0.0175	0.048	0.08	0.005	0.008	0.0146667	0.178	0.062	0.00833333
CMPT_06	0.0025	0.0335	0.0235	0.0025	0.005	0.0115	0.0075	0.033	0.0346667	0.0653333	0.00533333	0.0105	0.02	0.078	0.0833333	0.0123333
LOVA_02	0.003	0.053	0.034	0.001	0.0015	0.0025	0.012	0.007	0.2795	0.0123333	0.00333333	0.0085	0.022	0.0085	0.01	0.012
LOVA_03	0.0045	0.0385	0.05	0.0015	0.002	0.0005	0.009	0.0075	0.285	0.0113333	0.006	0.0125	0.00833333	0.01	0.0143333	0.0126667
LOVA_04	0.0045	0.0395	0.037	0.002	0.002	0.002	0.0095	0.0105	0.2805	0.008	0.00566667	0.007	0.0123333	0.013	0.0133333	0.0223333
LOVA_05	0.004	0.048	0.0375	0.0005	0.002	0.0025	0.005	0.009	0.287	0.00933333	0.00633333	0.0085	0.007	0.012	0.0156667	0.0176667
LOVA_06	0.0065	0.031	0.0625	0.0005	0.0005	0.003	0.0095	0.0065	0.2875	0.014	0.00266667	0.0085	0.00766667	0.0095	0.012	0.0133333
ATOR_02	0.001	0.0495	0.043	0.0005	0.001	0.004	0.003	0.017	0.255	0.018	0.00166667	0.019	0.0103333	0.024	0.0133333	0.012
ATOR_03	0.0015	0.034	0.0795	0.0015	0.0005	0.003	0.0065	0.012	0.179	0.0433333	0.00266667	0.008	0.017	0.022	0.021	0.0176667
ATOR_04	0.004	0.066	0.072	0.001	0.0015	0.0045	0.003	0.02	0.209	0.0223333	0.002	0.0175	0.0116667	0.008	0.0116667	0.0146667
ATOR_05	0.002	0.046	0.056	0.0015	0.001	0.0035	0.0045	0.012	0.2615	0.0326667	0.002	0.0105	0.00666667	0.0085	0.0106667	0.01
ATOR_06	0.0025	0.015	0.096	0.003	0.002	0.0035	0.006	0.011	0.2165	0.034	0.00366667	0.0055	0.018	0.017	0.0153333	0.0103333
FLUV_01	0.0035	0.0465	0.072	0	0.014	0.0065	0.009	0.0265	0.115	0.0596667	0.003	0.0045	0.0173333	0.029	0.0223333	0.0133333
FLUV_02	0.005	0.033	0.0675	0.0005	0.001	0.0045	0.011	0.066	0.1125	0.038	0.00533333	0.01	0.018	0.0265	0.03	0.017
FLUV_03	0.004	0.0365	0.0605	0.0015	0.0035	0.0065	0.0145	0.033	0.1445	0.043	0.00333333	0.011	0.0123333	0.025	0.0306667	0.017
FLUV_04	0.0015	0.031	0.0595	0.0005	0.015	0.005	0.0105	0.0475	0.0965	0.0576667	0.00666667	0.004	0.0206667	0.0575	0.016	0.0133333
FLUV_05	0.01	0.05	0.049	0.001	0.0015	0.006	0.007	0.0375	0.1775	0.0266667	0.00466667	0.006	0.00733333	0.024	0.034	0.0143333
FLUV_06	0.003	0.0395	0.0595	0.0015	0.002	0.0055	0.0105	0.022	0.184	0.033	0.00233333	0.004	0.00833333	0.0345	0.0296667	0.016
FK866_01	0.0075	0.0065	0.032	0.0025	0.033	0.01	0.023	0.0075	0.0116667	0.0153333	0.1835	0.0745	0.015	0.0075	0.018	0.015
FK866_02	0.007	0.0115	0.014	0.0085	0.033	0.012	0.033	0.0045	0.00933333	0.0106667	0.1805	0.067	0.0126667	0.0075	0.0373333	0.011
FK866_03	0.0055	0.013	0.0185	0.007	0.03	0.013	0.0395	0.0075	0.00933333	0.0113333	0.188	0.06	0.016	0.0075	0.0256667	0.0113333
FK866_04	0.0055	0.0135	0.022	0.009	0.0275	0.011	0.024	0.009	0.00833333	0.0106667	0.178	0.076	0.0146667	0.007	0.0336667	0.011
FK866_05	0.0075	0.01	0.0205	0.01	0.035	0.0115	0.037	0.007	0.00866667	0.0126667	0.1905	0.0505	0.0156667	0.006	0.028	0.0113333
FK866_06	0.006	0.0075	0.0165	0.01	0.028	0.0095	0.038	0.009	0.00633333	0.015	0.197	0.0685	0.0136667	0.006	0.0223333	0.012
GMX_01	0.008	0.0015	0.007	0.0085	0.012	0.015	0.015	0.005	0.00333333	0.016	0.305	0.0105	0.038	0.004	0.007	0.008
GMX_02	0.0095	0.0025	0.007	0.0115	0.008	0.012	0.0155	0.005	0.00333333	0.0106667	0.2685	0.0105	0.0563333	0.018	0.012	0.00566667
GMX_03	0.0035	0.0035	0.0055	0.0095	0.0085	0.015	0.015	0.007	0.008	0.0153333	0.307	0.013	0.032	0.0015	0.009	0.00966667
GMX_04	0.005	0.003	0.006	0.0115	0.0085	0.014	0.0145	0	0.00266667	0.0136667	0.2985	0.01	0.051	0.0035	0.0103333	0.006
GMX_05	0.0045	0.0095	0.012	0.0175	0.0105	0.0075	0.015	0.0125	0.008	0.0186667	0.2715	0.016	0.032	0.0015	0.012	0.0106667
GMX_06	0.007	0.004	0.0075	0.011	0.01	0.0085	0.02	0.005	0.00566667	0.0156667	0.2975	0.014	0.036	0.0025	0.00866667	0.00933333
GNE_01	0.008	0	0.01	0.029	0.0135	0.0055	0.0165	0.0055	0.0173333	0.00333333	0.241	0.0625	0.015	0.015	0.008	0.0186667
GNE_02	0.014	0.001	0.007	0.0285	0.0105	0.007	0.0135	0.004	0.0146667	0.001	0.218	0.0605	0.042	0.017	0.00766667	0.014
GNE_03	0.008	0	0.011	0.0315	0.013	0.0085	0.016	0.0065	0.0116667	0.00366667	0.245	0.06	0.01	0.022	0.00766667	0.0193333
GNE_04	0.006	0.0005	0.0095	0.032	0.0135	0.009	0.015	0.005	0.017	0.00366667	0.247	0.0595	0.0126667	0.017	0.00566667	0.0183333
GNE_05	0.008	0.0005	0.0065	0.0295	0.011	0.008	0.016	0.0065	0.008	0.004	0.2545	0.061	0.012	0.0185	0.011	0.0183333
GNE_06	0.0075	0.0005	0.0095	0.028	0.0125	0.005	0.0225	0.004	0.014	0.00133333	0.231	0.065	0.0256667	0.0205	0.00633333	0.0153333
6-AN_01	0.007	0.023	0.02	0.0015	0.0235	0.0035	0.0185	0.015	0.005	0.014	0.0626667	0.265	0.021	0.0035	0.022	0.0433333
6-AN_02	0.0065	0.028	0.024	0.0035	0.0255	0.0035	0.02	0.008	0.00533333	0.0176667	0.064	0.252	0.023	0.0045	0.028	0.029
6-AN_03	0.0065	0.024	0.024	0.002	0.0255	0.0025	0.017	0.016	0.00533333	0.014	0.0626667	0.272	0.0186667	0.003	0.023	0.0386667
6-AN_04	0.005	0.03	0.0305	0.0025	0.0265	0.0015	0.0185	0.01	0.009	0.0246667	0.0603333	0.211	0.0243333	0.0045	0.036	0.0226667
6-AN_05	0.005	0.023	0.0235	0.004	0.025	0.003	0.021	0.0165	0.00866667	0.0136667	0.0633333	0.25	0.0206667	0.0005	0.02	0.0426667
6-AN_06	0.0075	0.026	0.0175	0.0035	0.025	0.0025	0.0195	0.013	0.00933333	0.015	0.057	0.25	0.0226667	0.0005	0.0273333	0.042
PTXL_01	0.007	0.0825	0.137	0.0015	0.001	0.0045	0.01	0.042	0.05	0.0423333	0.004	0.011	0.0133333	0.017	0.0306667	0.0296667
PTXL_02	0.0045	0.0515	0.107	0.0005	0.0055	0.0105	0.0145	0.04	0.0533333	0.0806667	0.006	0.0215	0.0123333	0.01	0.025	0.0146667
PTXL_03	0.0025	0.0835	0.106	0.001	0.0015	0.003	0.009	0.0575	0.068	0.05	0.00433333	0.01	0.0116667	0.0135	0.0306667	0.0123333
PTXL_04	0.0075	0.08	0.108	0.0015	0.0025	0.0055	0.0105	0.0405	0.054	0.0446667	0.004	0.0105	0.0153333	0.0125	0.0286667	0.0366667
PTXL_05	0.005	0.073	0.108	0.0015	0.0025	0.005	0.0135	0.044	0.0453333	0.0736667	0.006	0.008	0.00966667	0.0115	0.031	0.0223333
PTXL_06	0.0035	0.0955	0.153	0.001	0.0025	0.005	0.0085	0.0535	0.0463333	0.0393333	0.00366667	0.007	0.0133333	0.0125	0.025	0.0286667
VINC_01	0.0085	0.0445	0.192	0.0025	0.0065	0.003	0.026	0.008	0.049	0.0493333	0.00666667	0.0205	0.03	0.01	0.021	0.027
VINC_02	0.01	0.018	0.16	0.003	0.009	0.0045	0.0385	0.009	0.0803333	0.0326667	0.008	0.0135	0.033	0.0065	0.0263333	0.025
VINC_03	0.0135	0.0235	0.158	0.0045	0.0115	0.002	0.031	0.01	0.0556667	0.0416667	0.00966667	0.019	0.032	0.007	0.034	0.0263333
VINC_04	0.0065	0.0415	0.157	0.0045	0.007	0.003	0.0115	0.016	0.0946667	0.0306667	0.00766667	0.0095	0.0196667	0.011	0.0266667	0.028
VINC_05	0.0115	0.022	0.179	0.0035	0.0065	0.0025	0.0275	0.0025	0.075	0.037	0.011	0.013	0.0293333	0.0065	0.0306667	0.027
VINC_06	0.008	0.0865	0.134	0.004	0.0045	0.0015	0.018	0.009	0.0676667	0.0263333	0.00266667	0.0125	0.0363333	0.007	0.018	0.037
EGCG_01	0.0025	0.158	0.034	0	0.001	0.002	0.0005	0.197	0.0156667	0.019	0.00266667	0.02	0.0123333	0.012	0.0233333	0.0413333
EGCG_02	0.005	0.139	0.054	0.001	0.002	0.0025	0.001	0.205	0.0156667	0.02	0.00633333	0.0115	0.011	0.0085	0.0143333	0.048
EGCG_03	0.004	0.1435	0.033	0.001	0.001	0.0025	0.0015	0.195	0.021	0.0173333	0.00266667	0.023	0.012	0.011	0.027	0.0413333
EGCG_04	0.003	0.13	0.0635	0.0015	0.004	0.0075	0.005	0.177	0.019	0.0273333	0.00666667	0.027	0.012	0.013	0.02	0.0196667
EGCG_05	0.0035	0.145	0.029	0	0.001	0.0045	0.001	0.225	0.0206667	0.018	0.00533333	0.022	0.01	0.0145	0.023	0.0343333
EGCG_06	0.0035	0.156	0.036	0.001	0.003	0.005	0.0015	0.21	0.016	0.0176667	0.00533333	0.019	0.0103333	0.012	0.022	0.034
APIG_01	0.004	0.0895	0.0415	0.0005	0.004	0.0085	0.0075	0.103	0.029	0.0323333	0.00133333	0.03	0.0116667	0.0225	0.0543333	0.0316667
APIG_02	0.0085	0.093	0.0295	0.0005	0.003	0.01	0.0085	0.125	0.026	0.0153333	0.002	0.0195	0.013	0.017	0.0443333	0.0646667
APIG_03	0.003	0.0655	0.0615	0.0015	0.0015	0.0075	0.0035	0.271	0.0146667	0.0226667	0.00166667	0.0255	0.0126667	0.023	0.0363333	0.0266667
APIG_04	0.0125	0.0825	0.035	0.0015	0.0035	0.0125	0.0045	0.131	0.03	0.0193333	0.000666667	0.0195	0.016	0.0195	0.036	0.0603333
APIG_05	0.0015	0.065	0.068	0.0025	0.0005	0.008	0.005	0.232	0.0223333	0.0256667	0.00166667	0.0215	0.0166667	0.027	0.0286667	0.0283333
APIG_06	0.0045	0.097	0.0175	0.0045	0.0055	0.0115	0.0105	0.036	0.0123333	0.049	0.00166667	0.014	0.00566667	0.057	0.0756667	0.029
PRFN_01	0.001	0.257	0.0645	0	0.004	0.004	0.003	0.078	0.022	0.0223333	0.001	0.005	0.00733333	0.0285	0.0516667	0.018
PRFN_02	0.003	0.24	0.0965	0.0005	0.0015	0.0015	0.005	0.0585	0.0386667	0.0263333	0.003	0.021	0.015	0.013	0.0183333	0.0183333
PRFN_03	0.016	0.081	0.069	0.003	0.017	0.002	0.0085	0.0715	0.0136667	0.0356667	0.00633333	0.019	0.00633333	0.044	0.062	0.0156667
PRFN_04	0.001	0.386	0.1025	0.0005	0.0005	0.0015	0.001	0.065	0.02	0.016	0.000666667	0.0095	0.005	0.0095	0.0236667	0.012
PRFN_05	0.003	0.431	0.0415	0.0005	0.0025	0.005	0.006	0.0505	0.0376667	0.01	0.004	0.0135	0.011	0.01	0.0216667	0.017
PRFN_06	0.001	0.541	0.0315	0.0005	0.001	0.0015	0.0025	0.0565	0.027	0.009	0.002	0.011	0.00566667	0.007	0.0183333	0.016
ORID_01	0.001	0.487	0.027	0	0	0.004	0.001	0.06	0.0336667	0.00933333	0.000666667	0.0145	0.006	0.016	0.0323333	0.00666667
ORID_02	0.0035	0.303	0.0225	0.001	0	0.006	0.005	0.068	0.046	0.013	0.000333333	0.035	0.00433333	0.0155	0.0593333	0.005
ORID_03	0.003	0.346	0.0165	0	0.0015	0.0045	0.0065	0.0585	0.0553333	0.00966667	0	0.0135	0.006	0.017	0.0563333	0.01
ORID_04	0.002	0.351	0.028	0	0.004	0.0055	0.0085	0.0645	0.05	0.00966667	0.000666667	0.02	0.01	0.0175	0.0336667	0.0123333
ORID_05	0.0045	0.295	0.01	0.001	0.0075	0.0055	0.025	0.098	0.036	0.0103333	0	0.017	0.00766667	0.011	0.0343333	0.027
ORID_06	0.0005	0.422	0.0245	0	0.0005	0.0075	0.002	0.064	0.042	0.0116667	0.000666667	0.016	0.00666667	0.017	0.0383333	0.00533333
RAPA_01	0.004	0.04	0.051	0.003	0.005	0.0035	0.006	0.005	0.0303333	0.137	0.009	0.0105	0.01	0.031	0.0483333	0.0383333
RAPA_03	0.0035	0.0235	0.068	0.0015	0.0025	0.004	0.007	0.013	0.037	0.145	0.00566667	0.0175	0.008	0.027	0.0563333	0.018
RAPA_04	0.001	0.035	0.0585	0.0015	0.0045	0.008	0.003	0.01	0.0373333	0.1665	0.005	0.009	0.007	0.025	0.048	0.0213333
RAPA_05	0.004	0.032	0.0335	0.004	0.0085	0.0035	0.011	0.0075	0.04	0.1245	0.004	0.019	0.0143333	0.029	0.0513333	0.0393333
RAPA_06	0.002	0.0335	0.1065	0.001	0.0025	0.0075	0.006	0.013	0.041	0.1225	0.00666667	0.0115	0.00433333	0.0145	0.0446667	0.023
ALPL_01	0.0395	0.0105	0.0375	0.015	0.0025	0.016	0.0215	0.0545	0.012	0.1155	0.008	0.0065	0.01	0.0175	0.061	0.018
ALPL_02	0.049	0.015	0.03	0.0035	0.005	0.019	0.0105	0.0575	0.0236667	0.1255	0.00633333	0.0105	0.014	0.0145	0.0423333	0.0203333
ALPL_03	0.0335	0.0155	0.02	0.004	0.0035	0.019	0.0125	0.0495	0.0136667	0.158	0.00466667	0.0075	0.00866667	0.0145	0.0636667	0.0176667
ALPL_04	0.038	0.0085	0.0425	0.003	0.0075	0.0205	0.016	0.0505	0.016	0.1345	0.00666667	0.008	0.0116667	0.012	0.053	0.0186667
ALPL_05	0.0365	0.008	0.0585	0.004	0.0015	0.015	0.0305	0.063	0.0113333	0.105	0.003	0.004	0.009	0.0165	0.0633333	0.0183333
WRTN_01	0.0005	0.0085	0.0265	0.008	0.004	0.0045	0.012	0.007	0.0343333	0.096	0.00466667	0.0385	0.00966667	0.1105	0.065	0.009
WRTN_02	0.0035	0.049	0.0795	0.0015	0.0035	0.0075	0.012	0.0415	0.0506667	0.071	0.00133333	0.0075	0.0143333	0.0435	0.0433333	0.0103333
WRTN_03	0.005	0.0285	0.058	0.0045	0.0045	0.0055	0.0175	0.027	0.0366667	0.13	0.00233333	0.0105	0.00733333	0.05	0.0433333	0.0163333
WRTN_04	0.0035	0.0145	0.046	0.0075	0.003	0.0035	0.0165	0.0215	0.042	0.1155	0.005	0.017	0.00933333	0.0665	0.0556667	0.0113333
WRTN_05	0.0065	0.016	0.0655	0.0045	0.003	0.003	0.0075	0.0185	0.037	0.1175	0.000666667	0.0065	0.0126667	0.096	0.038	0.0153333
WRTN_06	0.006	0.0145	0.0295	0.0105	0.006	0.0015	0.0185	0.009	0.0356667	0.111	0.00566667	0.0145	0.0106667	0.0845	0.0656667	0.012
HEXA_01	0.413	0.0055	0.005	0.014	0.0165	0.045	0.0205	0.0055	0.00666667	0.0113333	0.00366667	0.001	0.0343333	0.0095	0.00166667	0.0563333
HEXA_02	0.346	0.0035	0.0155	0.015	0.016	0.0265	0.042	0.012	0.00766667	0.026	0.00466667	0.0005	0.0486667	0.0145	0.00733333	0.0266667
HEXA_03	0.402	0.0065	0.0085	0.013	0.0095	0.0435	0.027	0.0105	0.00933333	0.00966667	0.003	0.0025	0.0366667	0.0125	0.00366667	0.048
HEXA_04	0.397	0.0025	0.008	0.014	0.0165	0.0445	0.0295	0.0075	0.00533333	0.015	0.00566667	0.0025	0.0356667	0.0125	0.00466667	0.043
HEXA_05	0.539	0.0005	0.006	0.018	0.011	0.0395	0.0265	0.0035	0.001	0.012	0.00233333	0.0005	0.0246667	0.007	0.00266667	0.036
HEXA_06	0.386	0.004	0.0075	0.0145	0.0135	0.0425	0.0265	0.008	0.008	0.0136667	0.00333333	0.0015	0.026	0.009	0.00333333	0.0656667
BITN_01	0.438	0.002	0.0075	0.007	0.0065	0.0135	0.012	0.008	0.005	0.0186667	0.00366667	0.008	0.0313333	0.0025	0.00233333	0.0816667
BITN_02	0.348	0.0025	0.0175	0.0265	0.0105	0.0165	0.0665	0.0085	0.00466667	0.012	0.00566667	0.006	0.0486667	0.0015	0.007	0.0353333
BITN_03	0.397	0.0015	0.0125	0.0065	0.0065	0.0145	0.0285	0.0045	0.003	0.0246667	0.00466667	0.0085	0.0333333	0.0025	0.002	0.0763333
BITN_04	0.395	0.0015	0.0085	0.009	0.009	0.012	0.031	0.004	0.003	0.0106667	0.00766667	0.0105	0.0393333	0.002	0.00833333	0.0743333
BITN_05	0.349	0.003	0.0165	0.0215	0.0085	0.0115	0.028	0.007	0.00433333	0.0123333	0.006	0.009	0.038	0.0045	0.00566667	0.0776667
BITN_06	0.357	0.003	0.01	0.0065	0.007	0.0135	0.0275	0.0065	0.00433333	0.0153333	0.005	0.0085	0.0416667	0.0025	0.00233333	0.089
BETA_01	0.0475	0.0095	0.0315	0.0135	0.009	0.0085	0.009	0.02	0.0376667	0.021	0.007	0.0225	0.0795	0.0705	0.00833333	0.0453333
BETA_02	0.026	0.008	0.0215	0.018	0.0335	0.0095	0.0105	0.0235	0.0453333	0.0186667	0.00866667	0.0115	0.0745	0.0765	0.009	0.043
BETA_03	0.0335	0.0085	0.043	0.023	0.0085	0.0065	0.0305	0.017	0.0333333	0.027	0.00666667	0.0075	0.0765	0.0685	0.018	0.033
BETA_04	0.019	0.0165	0.048	0.012	0.0155	0.0095	0.0065	0.026	0.0463333	0.031	0.00466667	0.0115	0.0665	0.086	0.00833333	0.0316667
BETA_05	0.022	0.0075	0.0425	0.0135	0.017	0.0095	0.0245	0.0155	0.0396667	0.0266667	0.008	0.028	0.12	0.012	0.016	0.035
BETA_06	0.0265	0.009	0.025	0.0065	0.035	0.0075	0.0175	0.021	0.0356667	0.0203333	0.006	0.017	0.0835	0.056	0.0176667	0.0506667
BOWA_01	0.0295	0.01	0.0375	0.0105	0.0105	0.007	0.028	0.026	0.0293333	0.0236667	0.0213333	0.0215	0.1385	0.0085	0.0163333	0.0243333
BOWA_02	0.039	0.0145	0.023	0.018	0.0085	0.0075	0.029	0.031	0.0286667	0.0183333	0.0123333	0.0295	0.1175	0.013	0.0153333	0.0383333
BOWA_03	0.0405	0.0165	0.0405	0.0145	0.011	0.009	0.038	0.034	0.024	0.0193333	0.0113333	0.0295	0.1045	0.0095	0.0146667	0.0323333
BOWA_04	0.04	0.0125	0.027	0.0095	0.016	0.0075	0.03	0.0255	0.0316667	0.014	0.0136667	0.0265	0.114	0.013	0.0153333	0.0443333
BOWA_05	0.0545	0.015	0.0365	0.011	0.0165	0.0085	0.03	0.0215	0.0196667	0.013	0.0116667	0.0255	0.098	0.008	0.0143333	0.058
BOWA_06	0.0355	0.0155	0.0295	0.0095	0.0135	0.0085	0.0315	0.0225	0.0316667	0.026	0.017	0.0305	0.1065	0.0145	0.0163333	0.0306667
MASA_01	0.0455	0.0215	0.055	0.001	0.0155	0.007	0.025	0.0105	0.043	0.0153333	0.008	0.0205	0.0745	0.009	0.0106667	0.0663333
MASA_02	0.048	0.043	0.0455	0.023	0.0235	0.0035	0.019	0.028	0.0236667	0.01	0.01	0.02	0.056	0.005	0.0316667	0.0483333
MASA_03	0.036	0.0265	0.0495	0.002	0.0145	0.0065	0.0375	0.022	0.029	0.013	0.00933333	0.0175	0.109	0.007	0.0133333	0.05
MASA_04	0.041	0.015	0.059	0.003	0.011	0.0085	0.0395	0.022	0.0296667	0.018	0.0143333	0.012	0.124	0.008	0.014	0.0286667
MASA_05	0.033	0.0605	0.0545	0.002	0.0165	0.0065	0.027	0.0385	0.0306667	0.00966667	0.00966667	0.022	0.051	0.0055	0.00766667	0.0643333
MASA_06	0.044	0.022	0.0495	0.0155	0.0135	0.007	0.038	0.007	0.0363333	0.023	0.00766667	0.019	0.0865	0.0105	0.0126667	0.0453333
GPDi_01	0.0055	0.051	0.0255	0.006	0.0225	0.0095	0.0085	0.0495	0.0243333	0.0196667	0.0176667	0.09	0.0443333	0.0195	0.0216667	0.044
GPDi_02	0.003	0.0825	0.023	0.004	0.023	0.011	0.0085	0.0655	0.0316667	0.0316667	0.00833333	0.038	0.0383333	0.011	0.027	0.0293333
GPDi_03	0.0015	0.071	0.0245	0.0035	0.0255	0.0125	0.009	0.0425	0.019	0.0323333	0.018	0.091	0.0376667	0.0175	0.024	0.0336667
GPDi_04	0.0015	0.051	0.0235	0.006	0.024	0.006	0.006	0.0495	0.0223333	0.0283333	0.0186667	0.081	0.0466667	0.019	0.027	0.039
GPDi_05	0.0035	0.04	0.0335	0.0035	0.0245	0.005	0.0095	0.037	0.0226667	0.0143333	0.021	0.09	0.0496667	0.0145	0.0163333	0.0653333
GPDi_06	0.005	0.0565	0.026	0.0055	0.024	0.009	0.0075	0.0665	0.0236667	0.0226667	0.0143333	0.064	0.0466667	0.014	0.0196667	0.0423333

## Sheet: Lasso
Drug	Classification rate	Most frequent MoA	GDH	AKT	Antimicrotubule	CPLX I	CPLX II	CPLX III	CPLX IV	FAB	HMG-CoAr	mTOR	NAMPT	OPP	PLB	TopoI	TopoII	Uncoupler
METF	1	CI	0	0	0	6	0	0	0	0	0	0	0	0	0	0	0	0
ROTN	1	CI	0	0	0	6	0	0	0	0	0	0	0	0	0	0	0	0
MALO	1	CII	0	0	0	0	6	0	0	0	0	0	0	0	0	0	0	0
3-NP	1	CII	0	0	0	0	4	0	0	0	0	0	0	0	0	0	0	0
ATOV	1	CIII	0	0	0	0	0	6	0	0	0	0	0	0	0	0	0	0
AMYC	1	CIII	0	0	0	0	0	6	0	0	0	0	0	0	0	0	0	0
CYAN	1	CIV	0	0	0	0	0	0	6	0	0	0	0	0	0	0	0	0
AZID	1	CIV	0	0	0	0	0	0	6	0	0	0	0	0	0	0	0	0
2DNP	1	Uncoupler	0	0	0	0	0	0	0	0	0	0	0	0	0	0	0	5
CCCP	0.5	FASN	0	0	0	0	0	0	0	3	0	0	0	0	0	0	0	3
EMOD	1	Uncoupler	0	0	0	0	0	0	0	0	0	0	0	0	0	0	0	6
MITO	0.166667	TopoI	0	0	0	0	0	0	0	0	0	1	0	0	0	4	1	0
DOXO	0.333333	AKT	0	3	1	0	0	0	0	0	0	0	0	0	0	0	2	0
ETOP	0	AKT	0	5	0	0	0	0	0	0	0	0	0	0	0	1	0	0
IRIN	0.833333	TopoI	0	0	0	0	0	0	0	0	0	0	0	0	0	5	1	0
CMPT	0.666667	TopoI	0	0	0	0	0	0	0	0	0	0	0	0	0	4	2	0
LOVA	1	HMG-CoAr	0	0	0	0	0	0	0	0	5	0	0	0	0	0	0	0
ATOR	1	HMG-CoAr	0	0	0	0	0	0	0	0	5	0	0	0	0	0	0	0
FLUV	1	HMG-CoAr	0	0	0	0	0	0	0	0	6	0	0	0	0	0	0	0
FK866	1	NAMPT	0	0	0	0	0	0	0	0	0	0	6	0	0	0	0	0
GMX	1	NAMPT	0	0	0	0	0	0	0	0	0	0	6	0	0	0	0	0
GNE	1	NAMPT	0	0	0	0	0	0	0	0	0	0	6	0	0	0	0	0
6-AN	1	OPP	0	0	0	0	0	0	0	0	0	0	0	6	0	0	0	0
PTXL	0.333333	Antimicrotubule	0	0	2	0	0	0	0	0	2	2	0	0	0	0	0	0
VINC	0.833333	Antimicrotubule	0	0	5	0	0	0	0	0	1	0	0	0	0	0	0	0
EGCG	1	FASN	0	0	0	0	0	0	0	6	0	0	0	0	0	0	0	0
APIG	1	FASN	0	0	0	0	0	0	0	6	0	0	0	0	0	0	0	0
PRFN	1	AKT	0	6	0	0	0	0	0	0	0	0	0	0	0	0	0	0
ORID	1	AKT	0	6	0	0	0	0	0	0	0	0	0	0	0	0	0	0
RAPA	0.8	mTOR	0	0	1	0	0	0	0	0	0	4	0	0	0	0	0	0
ALPL	1	mTOR	0	0	0	0	0	0	0	0	0	5	0	0	0	0	0	0
WRTN	1	mTOR	0	0	0	0	0	0	0	0	0	6	0	0	0	0	0	0
HEXA	1	AA-BS-GDH	6	0	0	0	0	0	0	0	0	0	0	0	0	0	0	0
BITN	1	AA-BS-GDH	6	0	0	0	0	0	0	0	0	0	0	0	0	0	0	0
BETA	1	PtdCho	0	0	0	0	0	0	0	0	0	0	0	0	6	0	0	0
BOWA	1	PtdCho	0	0	0	0	0	0	0	0	0	0	0	0	6	0	0	0
MASA	1	PtdCho	0	0	0	0	0	0	0	0	0	0	0	0	6	0	0	0
GPDi	0	AKT	0	6	0	0	0	0	0	0	0	0	0	0	0	0	0	0

## Sheet: Lasso replicate predictions
replicate	GDH	AKT	Antimicrotubule	CPLX I	CPLX II	CPLX III	CPLX IV	FAB	HMG-CoAr	mTOR	NAMPT	OPP	PLB	TopoI	TopoII	Uncoupler
METF_01	0	0	0	0.11076	0	0	0.0142764	0	0.002648	0	0.00257177	0	0	0	0.0240725	0
METF_02	0	0	0	0.109076	0	0.000362584	0.0137418	0	0.0101142	0	0.00238304	0	0	0	0.0124479	0
METF_03	0	0	0	0.104134	0	0.00235073	0.0149848	0	0.00480535	0	0.000772301	0	0	0	0.012878	0
METF_04	0	0	0	0.0951843	0	0.0041341	0.0059805	0	0.0040723	0	0	0	0	0	0.00937286	0
METF_05	0	0	0	0.112172	0	0.00278548	0.0194566	0	0.0146608	0	0.00178583	0	0	0	0.0152647	0
METF_06	0	0	0	0.101381	0	0.00143608	0.0180722	0	0.00355555	0	0.0012175	0	0	0	0.0141326	0
ROTN_01	0.0122417	0	0	0.0956783	0.0145727	0.00445605	0	0	0	0	0.00235516	0	0.0109931	0	0	0.0361426
ROTN_02	0.0204355	0	0	0.0863752	0.0109442	0.00216402	0	0	0	0	0.00253814	0	0.0111002	0.00129417	0	0.0294521
ROTN_03	0.0124434	0	0	0.105915	0.0129163	0	0	0	0	0	0.00067205	0	0.00802211	0.000636982	0	0.0313816
ROTN_04	0.0115049	0	0	0.0956053	0.013606	0	0	0	0	0	0	0	0.00363462	0	0	0.0245586
ROTN_05	0.0163346	0	0	0.0629194	0.00624975	0.00382227	0	0	0	0	0.00622552	0	0.0165673	0	0	0.0308239
ROTN_06	0.0121885	0	0	0.102401	0.0130919	0	0	0	0	0	0.000374386	0	0.00932404	0	0	0.0315937
MALO_01	0.00539968	0	0	0.00941587	0.0691527	0	0.023767	0	0	0	0	0	0	0	0.000331448	0.01462
MALO_02	0.00130285	0	0	0.00700395	0.0790286	0	0.0240218	0	0	0	0	0	0	0	0.00707802	0.0150187
MALO_03	0.000155724	0	0	0.00903836	0.0863108	0	0.0202764	0	0	0	0	0	0	0	0	0.020636
MALO_04	0.000284833	0	0	0.00518593	0.0720382	0	0.0233765	0	0	0	0	0	0	0	0	0.0192624
MALO_05	0.00067409	0	0	0.00615963	0.076743	0	0.0217619	0	0	0	0	0	0	0	0	0.0262391
MALO_06	0.00309781	0	0	0.00695805	0.0869285	0	0.0181656	0	0	0	0	0	0	0	0	0.0212142
3-NP_01	0	0	0	0	0.0833366	0.00709969	0.00633853	0	0.0126724	0	0.0110292	0	0.00864205	0	0	0
3-NP_02	0	0	0	0	0.092608	0.00446358	0	0	0.00789765	0	0.0134637	0	0.0163062	0	0	0
3-NP_03	0	0	0	0	0.088915	0.00445926	0	0	0.00592045	0	0.0118649	0	0.0178458	0	0	0
3-NP_04	0	0	0	0	0.0829555	0.0054153	0	0	0.0109639	0	0.012241	0.000724007	0.0113628	0	0	0
ATOV_01	0	0.0156756	0	0.00837055	0	0.126556	0	0	0	0	0.00235941	0	0	0.0225908	0.0177536	0
ATOV_02	0	0.00454705	0	0.002514	0	0.120296	0	0	0	0	0.00109307	0	0	0.0293691	0.0134454	0
ATOV_03	0	0.0152969	0	0.0067401	0	0.117908	0	0	0	0	0.000892413	0	0	0.0257395	0.0138193	0
ATOV_04	0	0.0036775	0	0.00462815	0	0.112038	0	0	0	0	0.000802555	0	0	0.0257073	0.0171451	0
ATOV_05	0	0.0219356	0	0.00441569	0	0.116164	0	0	0	0	0.000744412	0	0	0.0295788	0.0143382	0
ATOV_06	0	0.00428761	0	0.00409173	0	0.116277	0	0	0	0	0.00223422	0	0	0.0289889	0.021182	0
AMYC_01	0.0285904	0	0	0	0.00194289	0.0591519	0.0165714	0	0	0.00124828	0	0	0.000607243	0	0	5.32624e-05
AMYC_02	0.0206973	0	0	0	0.00207067	0.0621693	0.0185926	0	0	0.00103391	0	0	0.00121476	0	0	0
AMYC_03	0.0224678	0	0	0	0	0.0614627	0.0241387	0	0	0.00523325	0	0	0	0	0	0.00279401
AMYC_04	0.0189135	0	0	0	0.00278803	0.0647689	0.0170294	0	0	0.000932027	0	0	0.00342438	0	0	0
AMYC_05	0.0121274	0	0	0	1.09363e-05	0.0658183	0.0258486	0	0	0	0	0	0.00420929	0	0	0
AMYC_06	0.0177314	0	0	0	0.00181505	0.0685346	0.023216	0	0	0	0	0	0.0044394	0	0	0
CYAN_01	0.00286341	0	0	0	0	0	0.0319402	0	0	0.00523166	0	0	0	0	0	0
CYAN_02	0.00634249	0	0.00167179	0	0	0	0.036996	0	0	0.000431326	0	0	0.00113737	0	0	0
CYAN_03	0	0	0	0	0	0	0.0404276	0	0	0	0.000367202	0	0	0	0	0
CYAN_04	0.00529586	0	0	0	0	0	0.0278972	0	0	0	0	0	0	0	0	0
CYAN_05	0	0	0	0	0	0	0.0430802	0	0	0.000251399	0	0	0	0	0	0
CYAN_06	0	0	0.0144469	0	0	0	0.0414766	0	0	0.00416973	4.24332e-05	0	0	0	0	0
AZID_01	0	0	0	0	0.0189704	0.019798	0.0954201	0	0	0	0	0	0	0	0	0
AZID_02	0.00663506	0	0.0173971	0	0.011457	0.0235742	0.0643308	0	0	0	0	0	0	0	0	0.0105743
AZID_03	0.00501188	0	0	0	0.0179192	0.0188037	0.0773578	0	0	0	0	0	0.000189532	0	0	0
AZID_04	0.00393763	0	0	0.00131734	0.0201107	0.00930983	0.097332	0	0	0	0	0	0.00224684	0	0	0
AZID_05	0.00108432	0	0	0	0.0173624	0.0183402	0.100337	0	0	0	0	0	0.000668441	0	0	0
AZID_06	0.00786624	0	0	0	0.0211536	0.0065177	0.0770862	0	0	0	0	0	0	0	0	0
2DNP_01	0	0	0.00398508	0	0	0	0	0	0	0	0	0	0.0079035	0	0	0.0336415
2DNP_02	0	0	0	0	0	0	0	0	0	0	0	0	0	0	0	0.00779625
2DNP_03	0.00312612	0.00507831	0	0	0	0	0	0	0	0.00217446	0	0	0	0.0103535	0	0.0363091
2DNP_05	0.00078449	0	0	0	0	0	0	0	0	0	0	0	0	0	0	0.0322291
2DNP_06	0	0	0.00362335	0	0	0	0	0	0	0	0	0	0	0	0	0.0284608
CCCP_01	0	0	0	0	0	0	0.00280934	0.0278603	0.000599658	0	0	0	0	0	0	0.0266108
CCCP_02	0	0	0	0	0.00875508	0	0	0.0310855	0	0	0	0	0	0	0	0.0401152
CCCP_03	0	0	0	0	0	0	0	0.0114419	0	0	0	0.00171989	0	0	0	0.0286852
CCCP_04	0	0	0	0	0.00804631	0	0	0.0330955	0	0	0	0	0	0	0	0.0290229
CCCP_05	0	0	0	0	0	0	0	0.0237194	0	0	0	0	0	0	0	0.0201154
CCCP_06	0	0	0	0	0.00337796	0	0.000100197	0.0204499	0	0	0	0	0	0	0.00240733	0.0256188
EMOD_01	0.0207267	0	0.00538546	0.00113463	0	0.00285863	0	0.00989199	0	0	0	0	0.00712393	0	0	0.0586434
EMOD_02	0.0257453	0	0	0	0	0	0	0	0	0	0	0	0.00100793	0	0	0.055735
EMOD_03	0.0277172	0	0	0.00926337	0	0	0	0	0	0	0	0.00423209	0.00694292	0	0.00601206	0.0508777
EMOD_04	0.0237932	0	0	0.000938379	0	0	0	0	0	0	0	0	0.0025675	0	0	0.0475381
EMOD_05	0.0209145	0	0	0.00194029	0	0	0	0	0	0	0	0	0.00136948	0	0	0.043989
EMOD_06	0.0207095	0	0	1.22777e-05	0	0	0	0	0	0	0	0	0.00371329	0	0	0.0444731
MITO_01	0	0.000591494	0	0	0	0	0	0	0	0.0124225	0	0	0	0.0246466	0.0111359	0
MITO_02	0	0.00210324	0.000478651	0	0	0	0	0	0	0.00798689	0	0	0	0.0194037	0.00805737	0
MITO_03	0	0	0.00828225	0.00621894	0	0	0	0	0	0.0159003	0	0	0	0.0125144	0.0248482	0
MITO_04	0	0	0.00586974	0.00230311	0	0	0	0	0	0.0159027	0	0	0	0.0123408	0.0150933	0
MITO_05	0	0	0.000740997	0	0	0	0	0	0	0.0182613	0	0	0	0.0251058	0.0127178	0
MITO_06	0	0	0	0	0	0	0	0	0	0.0139505	0	0	0	0.0212207	0.0111706	0.0032125
DOXO_01	0	0.0010232	0.0272818	0	0	0.00152981	0	0	0	0.0136812	0	0	0	9.36874e-05	0.0111209	0
DOXO_02	0	0.029833	0	0	0	0.00382108	0	0	0	0.00422593	0	0	0	0	0.0202674	0
DOXO_03	0	0.0202986	0.00146161	0	0	0	0	0	0	0.0101855	0	0	0	0	0.0170162	0
DOXO_04	0	0.0169882	0	0	0	0	0	0	0	0.00871239	0	0	0	0	0.0175678	0
DOXO_05	0	0.0201835	0	0	0	0.00214505	0	0	0	0.0177752	0	0	0	0	0.0100012	0
DOXO_06	0	0.00923549	0	0	0	0	0	0	0	0.0126725	0	0	0	0	0.0203194	0
ETOP_01	0	0.00732233	0.00606826	0	0	0	0	0.0187812	0	0.00794602	0	0	0	0.0226904	0	0
ETOP_02	0	0.0185506	0	0	0	0	0	0.0111234	0	0.013889	0	0	0	0.0158921	0	0.00230783
ETOP_03	0	0.0323461	0	0	0	0	0	0.0293418	0	0.0290008	0.00342975	0	0	0.00674288	0	0
ETOP_04	0	0.0200875	0.0121357	0	0	0	0	0.0032013	0	0.0144904	0	0	0	0.0152153	0	0
ETOP_05	0	0.0349986	0.0013794	0.00132187	0	0	0	0.00565075	0.00278545	0.00469317	0.00419709	0.0141835	0	0.0159851	0	0
ETOP_06	0	0.033067	0	0	0	0	0	0.00781832	0	0.0275962	0.00167503	0	0	0.00737198	0.00129327	0
IRIN_01	0	0	0	0	0	0	0	0	0.011904	0.0215692	0	0	0	0.0325251	0.0198357	0
IRIN_02	0	0.00170684	0	0	0	0	0	0.0014878	0.0121492	0.02255	0	0	0	0.0502745	0.0120401	0
IRIN_03	0	0	0	0	0	0	0	0	0.0104689	0.0287058	0	0	0	0.045126	0.0133592	0
IRIN_04	0	0	0	0	0	0	0	0	0.00991091	0.0160233	0	0	0	0.02298	0.0244445	0
IRIN_05	0	0	0.00196816	0	0	0	0	0	0.0077413	0.0190058	0	0	0	0.0443893	0.0135553	0
IRIN_06	0	0	0	0	0	0	0	0	0.0154664	0.028788	0	0	0	0.0400846	0.0139704	0
CMPT_01	0	0	0	0	0	0.00127832	0	0	0	0.00464303	0	0	0	0.0212104	0.0203088	0.00554267
CMPT_02	0	0	0	0	0	0.00144868	0	0	0	0.00658153	0	0	0.00192104	0.0212222	0.0195461	0.00488746
CMPT_03	0	8.00839e-05	0	0	0	0	0	0.004154	0	0	0	0	0	0.0341298	0.0120704	0.00120167
CMPT_04	0	0	0	0	0	0.00329237	0	0	0	0.00283039	0	0	0.00344416	0.00572728	0.0254642	0.0086372
CMPT_05	0	0.000741391	0	0	0	0.00255087	0	0	0	0.0108513	0	0	0	0.0273771	0.0107192	0
CMPT_06	0	0	0	0	0	0	0	0	0	0.0102188	0	0	0	0.00507901	0.0221358	0
LOVA_02	0	0	0.00138772	0	0	0	0	0	0.0734148	0	0	0	0	0	0	0
LOVA_03	0	0	0.00570127	0	0	0	0	0	0.0615821	0	0	0	0	0	0	0
LOVA_04	0	0	0.000860269	0	0	0	0	0	0.0531038	0	0	0	0	0	0	0
LOVA_05	0	0	0.0037325	0	0	0	0	0	0.0616249	0	0	0	0	0	0	0
LOVA_06	0	0	0.0104169	0	0	0	0	0	0.0560429	0	0	0	0	0	0	0
ATOR_02	0	0.00318231	0.0110645	0	0	0	0	0.00461841	0.0515788	0	0	0	0	0	0	0
ATOR_03	0	0	0.0112749	0	0	0	0	0	0.0462817	0.00089253	0	0	0	0	0.000436396	0
ATOR_04	0	0.000815126	0.0140933	0	0	0	0	0.00283836	0.0454464	0	0	0	0	0	0	0
ATOR_05	0	0.0103129	0.012446	0	0	0	0	0	0.0477852	0	0	0	0	0	0	0
ATOR_06	0	0	0.0175609	0	0	0	0	0	0.0443355	0	0	0	0.00011429	0	0	0
FLUV_01	0	0.00204563	0	0	0	0	0	0.00700476	0.0463284	0.00434455	0	0	0	0.0040823	0	0
FLUV_02	0	0	0	0	0	0	0	0.0155802	0.0509378	9.83604e-05	0	0	0	0.0109346	0	0
FLUV_03	0	0	0	0	0	0	0	0.0138455	0.0507158	0	0	0	0	0.00629616	0	0
FLUV_04	0	0.00587068	0.00545218	0	0	0	0	0.00461851	0.0373821	0.0112197	0	0	0	0.00221766	0	0
FLUV_05	0	0	0	0	0	0	0	0.0192707	0.0521993	0	0	0	0	0.00478873	0	0
FLUV_06	0	0	0.00567668	0	0	0	0	0.00211183	0.0544607	0	0	0	0	0.00383518	0	0
FK866_01	0	0	0	0	0.00309193	0	0	0	0.000195144	0	0.0369336	0.0256815	0	0	0	0
FK866_02	0	0	0	0	0.00145636	0	0.00155371	0	0.000702824	0	0.0467225	0.0242943	0	0	0.0051667	0
FK866_03	0	0	0	0	0	0	0	0	0	0	0.041667	0.0238958	0	0	0.000511582	0
FK866_04	0	0	0	0	0.00356813	0	0	0	0.00145029	0	0.0403362	0.0273143	0	0	0.00376586	0
FK866_05	0	0	0	0	0.00451979	0	0	0	0	0	0.0395586	0.02193	0	0	0.00021274	0
FK866_06	0	0	0.00595936	0	0.00500553	0	0.000628954	0	0	0	0.0396527	0.024412	0	0	0.000112208	0
GMX_01	0	0	0	0	0.00174398	0.00124467	0.00116741	0	0	0.00629639	0.0854542	0	0.000606306	0	0	0
GMX_02	0	0	0	0.00290651	0	0.00581338	0.000978757	0	0.00295153	0.00645221	0.0918185	0	0	0.00277368	0	0
GMX_03	0	0	0	0	0.000193945	0	0	0	0	0.00496308	0.0862839	0	0	0	0	0
GMX_04	0	0	0	0.000796543	0	0	0	0	0	0.00497041	0.0924666	0	0	0	0	0
GMX_05	0	0	0	0.00548281	0	0	0	0	0.0036132	0.00793314	0.0777576	0	0.00323249	0	0	0
GMX_06	0	0	0	0	0	0.00359774	0.00383476	0	0	0.0044719	0.080926	0	0.00126723	0	0	0
GNE_01	0.00278897	0	0	0.00356809	0	0	0.000736298	0	0	0	0.0653221	0.00156723	0.000214207	0.002603	0	0.00759808
GNE_02	9.86486e-05	0	0	0	0	0	0	0	0	0	0.0588721	0.00439822	0.00155907	0	0	0.00853491
GNE_03	0.00254414	0	0	0.000754672	0	0	0	0	0	0	0.0602067	0	0	0	0	0.00986358
GNE_04	0.00627446	0	0	0.00124013	0	0	0.00109945	0	0	0	0.0622423	0.00190816	0	0.000117646	0	0.00692941
GNE_05	0.00499418	0	0	0.000309198	0	0	0	0	0	0	0.0590427	0.00249103	0	0.00291492	0	0.00494375
GNE_06	0	0	0	0	0	0	0	0	0	0	0.0644203	0	0	0	0	0.00778695
6-AN_01	0	0	0	0	0	0	0	0.00543992	0	0	0.0222357	0.0435157	0.00560852	0	0	0.00747433
6-AN_02	0	0	0	0	0	0	0	0.00471896	0	0	0.0254882	0.0480507	0.00388245	0	0	0.000655515
6-AN_03	0	0	0	0	0	0	0	0.00845767	0	0	0.0235483	0.0344445	0.00422968	0	0	0.00737358
6-AN_04	0	0	0.00436817	0	0	0	0	0	0	0	0.023301	0.0273183	0.00456616	0	0	0
6-AN_05	0	0	0	0	0	0	0	0.00249386	0	0	0.0228044	0.0422614	0.00399787	0	0	0.00673456
6-AN_06	0	0.00204263	0	0	0	0	0	0.00930212	0	0	0.024299	0.0475851	0.00704756	0	0	0.00961273
PTXL_01	0	0.00755398	0	0	0	0	0	0	0.0104011	0.00678766	0	0	0	0.00284652	0.000106772	0
PTXL_02	0	0.00391649	0.0141394	0	0	0	0.00342877	0	0.00967694	0.00927414	0	0.00216254	0.00665843	0	0.00812307	0
PTXL_03	0	0.00722777	0.00779872	0	0	0	0.00129183	0	0.0194587	0.0101603	0	0	0	0	0.00303378	0
PTXL_04	0	0.00421614	0.00710934	0	0	0	0	0	0.0090851	0.0115239	0	0	0	0	0.00303008	0
PTXL_05	0	0	0.0351313	0	0	0	0.00223947	0	0.00769443	0.00547043	0	0	0.00144596	0	0.0045942	0
PTXL_06	0	0.0080036	0.01154	0	0	0	0	0	0.00965556	0.0126526	0	0	0	0	0.00231424	0.00211348
VINC_01	0	0.00591953	0.0394708	0	0	0	0	0	0.00489439	0.00378844	0	0	0.000849203	0	0.00351191	0
VINC_02	0	0	0.026887	0	0	0	0	0	0.0107162	0.000793146	0	0	0	0	0	0
VINC_03	0	0	0.0364719	0	0	0	0	0	0.0111788	0	0	0	0.000324738	0	0.00142426	0
VINC_04	0	0.00294448	0	0	0	0	0	0	0.0137317	0.00844334	0	0	0	0	0.00235449	0
VINC_05	0	0	0.0459484	0	0	0	0	0	0.00690937	0	0	0	0.000390275	0	0.00320039	0
VINC_06	0	0.00129842	0.0320664	0	0	0	0	0	0.00878466	0	0	0	0.00293793	0	0.00392709	0
EGCG_01	0	0.0196685	0	0	0	0	0	0.0901857	0.0125942	0.00112807	0	0	0	0.00320645	0	0.00386542
EGCG_02	0	0.0140083	0	0	0	0	0	0.0849104	0.00878914	0	0	0	0	0	0	0
EGCG_03	0	0.0140988	0	0	0	0	0	0.104925	0.0148193	0.000691908	0	0	0	0.00257926	0	0.00156962
EGCG_04	0	0.0303264	0	0	0	0	0	0.0399105	0.0138047	0	0	0.00441889	0	0	0.00490133	0
EGCG_05	0	0.0203979	0	0	0	0	0	0.0974726	0.0141607	0	0	0	0	0.0023457	0	0.00212216
EGCG_06	0	0.0197632	0	0	0	0	0	0.0843135	0.0171762	0	0	0.000251653	0	0.0016381	0.000523234	5.56135e-05
APIG_01	0	0	0	0	0	0	0	0.075014	0	0	0	0.000126527	0	0	0.00365674	0.000915409
APIG_02	0	0.00617673	0	0	0	0.00063489	0	0.0523928	0	0	0	0	0	0	0.00854083	0.0119265
APIG_03	0	0	0	0	0	0	0	0.0604112	0	0	0	0.0043259	0	0	0	0
APIG_04	0	0.00361745	0	0	0	0	0	0.0696104	0	0.00181047	0	0	0	0	0.00556983	0.00327239
APIG_05	0	0.00133601	0	0	0	0	0	0.039217	0	0.000103445	0	0.0107624	0	0	0.00314958	0
APIG_06	0	0.0163965	0	0	0	0.000135681	0	0.0370134	0	0	0	0	0	0	0.00823102	0
PRFN_01	0	0.0823519	0.000255874	0	0	0	0	0.0101924	0	0.0130648	0	0	0	0	0.00164845	0.00396992
PRFN_02	0	0.0798666	0.00681406	0	0	0	0	0	0	0	0	0	0	0	0	0
PRFN_03	0	0.0492184	0.0179715	0	0	0	0	0.0158223	0.00939511	0.0165803	0	0	0	0.00408464	0.00667411	0
PRFN_04	0	0.0971966	0	0	0	0	0	0.00299008	0	0	0	0	0	0	0.00336212	0
PRFN_05	0	0.081902	0.0112388	0	0	0	0	0.00394862	0	0	0	0	0	0	0	0
PRFN_06	0	0.115724	0	0	0	0	0	6.61612e-05	0	0	0	0	0	0	0	0
ORID_01	0	0.127682	0	0	0	0	0	0.0023147	0	0	0	0	0	0	0.00123527	0
ORID_02	0	0.105461	0	0	0	0	0	0.00325908	0.00223116	0	0	0.00622616	0	0	0.00570244	0
ORID_03	0	0.123361	0	0	0	0	0	0.00432624	0	0	0	0	0	0	0.00182739	0
ORID_04	0	0.1266	0	0	0	0	0	0.00265429	1.8899e-05	0	0	0.00011878	0	0	0.00195903	0
ORID_05	0	0.12459	0	0	0	0	0	0.0118184	0	0	0	0.00455147	0	0	0	0
ORID_06	0	0.109812	0	0	0	0.000580006	0	0.00842333	0.00179993	0	0	0	0	0	0.00354386	0
RAPA_01	0	0.0123608	0.00904516	0	0	0	0	0	0	0.0355481	0	0	0	0.00800903	0.00233452	0.00342756
RAPA_03	0	0	0.0100331	0	0	0	0	0	0	0.02533	0	0	0	0.0101173	0.00820789	0
RAPA_04	0	0	0.00689861	0	0	0	0	0	0	0.0381278	0	0	0	0.00308192	0.00419125	0
RAPA_05	0	0.00354815	0	0	0	0	0	0	0	0.0262669	0	0	0.00278251	0.00616853	0.0061885	0
RAPA_06	0	0	0.0390097	0	0	0	0	0	0	0.0247637	0	0	0	0.00176371	0.00621539	0
ALPL_01	0	0	0	0	0	0.00654888	0	0	0	0.0249623	0	0	0	0	0.00749188	0
ALPL_02	0.00272573	0	0	0	0	0	0	0.00721801	0	0.0284027	0	0	0	0.0108981	0	0
ALPL_03	0	0	0	0	0	0	0	0	0	0.0385538	0	0	0	0.000380416	0.00184769	0
ALPL_04	0	0	0	0	0	0.00265696	0	0.00785156	0	0.0351553	0	0	0	0	0	0
ALPL_05	0.000325008	0	0.000603459	0	0	0.00594629	0	0.00467512	0	0.0261553	0	0	0	0	0.00682904	0
WRTN_01	0	0	0.00501041	0	0	0	0.00221855	0	0.0071635	0.0417067	0	0	0	0.00738228	0.00911659	0
WRTN_02	0	0	0	0	0	0	0	0.00431463	0.000505413	0.0379735	0	0	0	0.00968011	0.00588757	0
WRTN_03	0	0	0.00198624	0	0	0	0	0	0	0.0366417	0	0	0	0.00606613	0.00739977	0
WRTN_04	0	0	0.00211366	0	0	0	0	0	0.0069326	0.030643	0	0	0	0.012109	0.0110357	0
WRTN_05	0	0	0.00678708	0	0	0	0	0.00268048	0	0.0316244	0	0	0	0.0140851	0.000553509	0
WRTN_06	0	0	0.0015795	0	0	0	0.00525425	0	0.00975494	0.0439288	0	0	0	0.0102457	0.010363	0
HEXA_01	0.113531	0	0	0	0	0	0	0	0	0	0	0	0.00068682	0	0	0.00361588
HEXA_02	0.0972227	0	0	0	0	0	0	0	0	0	0	0	0.00934714	0	0	0
HEXA_03	0.111082	0	0	0	0	0.000189269	0	0	0	0	0	0	0	0	0	0
HEXA_04	0.113491	0	0	0	0	0	0	0	0	0	0	0	0.00315374	0	0	0.00121439
HEXA_05	0.13424	0	0	0.00283681	0	0.000197748	0	0	0	0	0	0	0.00244975	0	0	0.00648711
HEXA_06	0.110382	0	0	0	0	0	0	0	0	0	0	0	0.000153888	0.000688577	0	0.00247331
BITN_01	0.100997	0	0	0	0	0	0.00128566	0	0	0	0	0	0.00284777	0	0	0.010021
BITN_02	0.0975305	0	0	0	0	0.000549477	0.0103416	0	0	0	0	0	0.00926624	0	0	0.00694917
BITN_03	0.108443	0	0	0	0	0	0.0037864	0	0	0	0	0	0.0028874	0	0	0.00853698
BITN_04	0.107622	0	0	0	0	0	0.00231112	0	0	0	0	0	0.000726276	0	0	0.0102145
BITN_05	0.0951571	0	0	0.0010298	0	0	0.00783228	0	0	0	0	0	0.00564018	0	0	0.0101707
BITN_06	0.100214	0	0	0	0	0	0.00320883	0	0	0	0	0	0.00269801	0	0	0.00797552
BETA_01	0.0126009	0	0	0	0	0	0	0	0	0	0	0	0.0301725	0	0	0.00208774
BETA_02	0.013627	0	0.00217535	0	0	0	0	0	0.0079644	0	0	0	0.0191212	0	0	0.00261588
BETA_03	0.00661383	0	0.00566445	0	0	0	0	0	0.000322725	0	0	0	0.0411603	0.0062221	0	0.00777404
BETA_04	0.00453389	0	0.00153117	0	0	0	0	0	0	0	0	0	0.0231432	0	0	0
BETA_05	0	0	0.00725266	0	0	0	0	0	0	0	0	0	0.0411411	0	0	0
BETA_06	0.00571176	0	0	0	0	0	0	0	0.00105289	0	0	0	0.0351032	0	0	0.00611655
BOWA_01	0	0	0	0	0.00528335	0	0	0	0	0.00636641	0	0	0.0424535	0	0	0
BOWA_02	0.00766991	0	0	0	0	0	0	0	0	0	0	0	0.0182997	0	0	0.00192089
BOWA_03	0.00753858	0	0	0	0	0	0	0	0	0	0	0	0.0220876	0	0	0
BOWA_04	0.00722751	0	0	0	0	0	0	0	0	0	0	0	0.0199146	0	0	0.00461543
BOWA_05	0.00538879	0	0	0	0.000949226	0	0	0	0	0	0	0	0.0256851	0	0	0.006098
BOWA_06	0	0	0	0	0.00444808	0	0	0	0	0.00514884	0	0	0.038457	0	0	0
MASA_01	0.00672959	0	0	0	0	0	0	0	0	0	0	0	0.0345353	0	0	0
MASA_02	0.0145863	0	0	0	0	0	0	0	0	0	0	0	0.0363271	0	0	0.00223133
MASA_03	0.00707387	0	0.00444297	0	0	0	0	0	0	0	0	0	0.0315268	0	0	0.00424166
MASA_04	0.0136844	0	0.0256048	0	0	0	0.000971778	0	0	0.00138112	0	0	0.0400038	0	0	0
MASA_05	0.0140163	0	0.00395268	0	0	0	0	0	0	0	0	0	0.0303007	0	0	0.00439559
MASA_06	0.00996756	0	0	0	0	0	0	0	0	0	0	0	0.0325317	0	0	0
GPDi_01	0	0.0209221	0	0	0	0	0	0.00950574	0	0	0	0.00294131	0	0	0	0.000101835
GPDi_02	0	0.0266543	0	0	0	0	0	0.012123	0	0	0	0	0	0	0.00225184	0
GPDi_03	0	0.0232778	0.00390757	0	0	0	0	0.00791367	0	0	0	0.00300272	2.16255e-05	0	0.00281242	0
GPDi_04	0	0.0251726	0	0	0	0	0	0.00495933	0	0	0	0.000416231	0	0	0	0.00268962
GPDi_05	0	0.0136839	0	0	0	0	0	0.0112567	0	0	0	0.0029564	0	0	0	0.00111115
GPDi_06	0	0.0209938	0	0	0	0	0	0.0120918	0	0	0	0.00236251	0	0	0	0.00384444
